# Supplementary material for: Application of Phenotyping Methods in Detection of Drought and Salinity Stress in Basil (Ocimum basilicum L.)
Source: Front Plant Sci. 2021 Feb 18;12:629441. doi: 10.3389/fpls.2021.629441 (PMC7929983; doi:10.3389/fpls.2021.629441)
Supplement: Supplementary Table 1 — The choice of the optimal model of covariance structure used in the analysis of variance (ANOVA) with repeated measures. [file Table_1.XLSX]

## Sheet: ST1
Supplementary Table 1. The choice of the optimal model of covariance structure used in the analysis of variance (ANOVA) with repeated measures
No.	Trait	1_UN	2_VC	3_CS	4_AR	5_TO	Min AICc	Best model		Covariance matrix structure	Abbr.	No. of variables
1	DB	5291.9	5435.3	5345.6	5313.9	5316.1	5291.9	1_UN		1. Unstructured (UN)	1_UN	23
2	PH	1422.6	1665.2	1512.9	1436	1419	1419	5_TO		2. Simple; Variance components (VC)	2_VC	0
3	LANG	757.9	778.2	758.6	761.5	760.9	757.9	1_UN		3. Compound Symmetric (CS)	3_CS	0
4	TLA	3278.1	3386.1	3293.5	3281.4	3283.5	3278.1	1_UN		4. First order autoregressive (AR(1))	4_AR	6
5	LAI	-843.9	-751.8	-838.9	-845.1	-844.1	-845.1	4_AR		5. Toeplitz (TOEP)	5_TO	4
6	LAP	3080.1	3193.6	3101.8	3081.2	3085.2	3080.1	1_UN		Total		33
7	LINC	-422.7	-408	-417.2	-411.9	-413.6	-422.7	1_UN
8	LPD	1538.5	1609.4	1548.8	1534.1	1537.5	1534.1	4_AR		Bias-corrected small sample AIC	AICc
9	RRed	2396.8	2534	2518	2505.7	2506.9	2396.8	1_UN
10	RGreen	2458.5	2573.2	2544.2	2519.3	2518.6	2458.5	1_UN
11	RBlue	2273.7	2463	2458.3	2454.6	2457.7	2273.7	1_UN
12	RFarRed	2532.6	2655.2	2597.1	2560.7	2559.1	2532.6	1_UN
13	RNIR	2863.6	2946.7	2888.1	2863.5	2864.4	2863.5	4_AR
14	HUE2D	514.1	602.9	559.7	517.6	514	514	5_TO
15	SAT	-937.8	-905.4	-930.9	-932.2	-933.4	-937.8	1_UN
16	VAL	-1538.3	-1427.6	-1456.7	-1481.1	-1481.3	-1538.3	1_UN
17	CHI	-217.2	-120.1	-166.3	-206.9	-212.8	-217.2	1_UN
18	ARI	-78.3	-12.7	-45.1	-72.6	-72.1	-78.3	1_UN
19	HUE3D	999.3	1351.1	1074.3	1059.3	1062.4	999.3	1_UN
20	GI	-807.3	-749.9	-799.1	-810.9	-810.6	-810.9	4_AR
21	NDVI	-810.8	-715.8	-757	-785.8	-782.5	-810.8	1_UN
22	NPCI	-671	-269.6	-656.7	-646.1	-656.6	-671	1_UN
23	PSRI	-1072.3	-727	-1062.3	-1060.5	-1065	-1072.3	1_UN
24	F0	2116.4	2153.7	2123.4	2115.1	2116	2115.1	4_AR
25	Fm	2631.8	2671.3	2651	2632.2	2629.1	2629.1	5_TO
26	Fv/Fm	-1304.7	-1297.9	-1307.2	-1304.1	-1307.3	-1307.3	5_TO
27	Fs'	2579.3	2699.7	2614.2	2591.4	2592	2579.3	1_UN
28	Fm'	2857	2892.3	2870.3	2858.9	2862.8	2857	1_UN
29	Fq'/Fm'	-612.7	-508	-604.5	-605.1	-604.9	-612.7	1_UN
30	ETR	2969.9	3031.2	2970.8	2965.5	2966.9	2965.5	4_AR
31	NPQ	-145.7	-125.5	-135.2	-138.5	-134.8	-145.7	1_UN
32	VWC	839.6	890.3	892.4	892.4	895.8	839.6	1_UN
33	EC	2124.2	2169.7	2171.6	2170.9	2174.9	2124.2	1_UN
