# Supplementary material for: Application of Phenotyping Methods in Detection of Drought and Salinity Stress in Basil (Ocimum basilicum L.)
Source: Front Plant Sci. 2021 Feb 18;12:629441. doi: 10.3389/fpls.2021.629441 (PMC7929983; doi:10.3389/fpls.2021.629441)
Supplement: Supplementary Table 2 — Analysis of variance (ANOVA) for measured phenotypic traits of basil grown in different treatments: control (C), moderate salinity stress (S1), severe salinity stress (S2), moderate drought (D1), and severe drought (D2). Measurements were performed at four different times: 0 (T0), 7 (T1), 14 (T2), and 21 (T3) days after the onset of treatments. (a) ANOVA for repeated measures. (b) ANOVA test with SLICE option to examine the significance of each treatment across time. (c) ANOVA test with SLICE option to examine the significance of treatments within time. [file Table_2.XLSX]

## Sheet: ST2
Supplementary Table 2. Analysis of variance (ANOVA) for measured phenotypic traits of basil grown in different treatments: control (C), moderate salinity stress (S1), severe salinity stress (S2), moderate drought (D1), severe drought (D2). Measurements were performed at four different times: 0 (T0), 7 (T1), 14 (T2), and 21 (T3) days after the onset of treatments. a) ANOVA for repeated measures, b…
	Source	Traits
		DB	PH	LANG	TLA	LAI	LAP	LINC	LPD	RRed	RGreen	RBlue	RFarRed	RNIR	HUE2D	SAT	VAL	CHI	ARI	HUE3D	GI	NDVI	NPCI	PSRI	F0	Fm	Fv/Fm	Fs'	Fm'	Fq'/Fm'	ETR	NPQ	VWC	EC
a) ANOVA with Repeated measures	Treatment	***	*	***	***	***	***	***	ns	***	**	***	*	***	***	*	***	***	***	ns	***	***	ns	*	**	***	***	ns	***	***	***	***	***	***
	Time	***	***	***	***	***	***	***	***	***	***	***	***	***	***	***	***	***	***	***	***	***	***	***	***	***	***	***	***	***	***	***	***	***
	Treat*Time	***	***	***	***	***	***	***	ns	**	***	**	***	***	***	ns	***	***	***	**	***	***	***	**	*	***	***	***	***	***	***	***	***	***
b) Tireatments across Time	C	***	***	***	***	***	***	***	***	***	***	***	***	***	***	***	***	***	***	***	***	**	***	***	ns	***	***	***	***	ns	ns	***	***	***
	S1	***	***	***	***	***	***	***	ns	***	***	***	***	***	***	***	***	***	***	***	***	***	***	***	*	***	***	ns	***	***	***	***	***	***
	S2	***	***	***	***	***	***	***	ns	***	***	***	***	***	***	***	***	***	***	***	***	***	***	***	ns	***	***	**	***	***	***	***	***	***
	D1	***	***	***	***	***	***	***	ns	***	***	***	***	***	***	***	***	***	***	ns	***	***	***	*	*	***	***	***	***	***	***	***	***	***
	D2	*	***	***	*	ns	ns	***	*	***	***	***	***	***	***	***	***	***	***	***	***	***	***	***	***	***	**	***	***	***	***	***	***	***
c) Treatments within Time	T0	ns	ns	ns	ns	ns	ns	ns	ns	ns	*	*	ns	ns	ns	ns	*	ns	ns	ns	ns	ns	ns	ns	ns	ns	ns	ns	ns	ns	ns	ns	ns	ns
	T1	*	ns	**	*	*	**	**	ns	***	**	*	ns	ns	***	ns	**	***	***	ns	ns	**	ns	ns	ns	***	***	ns	**	*	***	***	***	***
	T2	***	***	***	***	***	***	***	ns	**	*	***	ns	***	***	ns	*	***	***	ns	***	***	ns	ns	***	***	***	ns	***	***	***	***	***	***
	T3	***	***	*	***	***	***	ns	**	***	**	**	*	***	***	*	***	**	***	ns	***	***	ns	*	***	***	***	***	***	***	***	***	***	***
For the list of traits, please see Table 1. within the manuscript.
ns, *, **, ***, indicate non-significant, significant at P ≤ 0.05, P ≤ 0.01, P ≤ 0.001, respectively.
