# Supplementary material for: Application of Phenotyping Methods in Detection of Drought and Salinity Stress in Basil (Ocimum basilicum L.)
Source: Front Plant Sci. 2021 Feb 18;12:629441. doi: 10.3389/fpls.2021.629441 (PMC7929983; doi:10.3389/fpls.2021.629441)
Supplement: Supplementary Table 3 — The least-square means for partitioned F-tests (SLICE option) (a) to examine the significance of treatments across time and (b) to examine the significance of treatments within time. [file Table_3.XLSX]

## Sheet: ST3
Supplementary Table 3. The least-square means for partitioned F-tests (SLICE option) a) to examine the significance of treatments across time, and b) to examine the significance of treatments within time.
a) The least square means for partitioned F-tests (SLICE option) to examine the significance of time within treatments	Post hoc comparisons of the means were performed using Tukey’s HSD test at P < 0.05	Treatment	Time	DB (cm3)		PH (mm)		LANG (°)		TLA (cm2)		LAI		LAP (cm2)		LINC		LPD (mm)		RRed		RGreen		RBlue		RFarRed		RNIR		HUE2D (°)		SAT		VAL		CHI		ARI		HUE3D (°)		GI		NDVI		NPCI		PSRI
		C	T0	170.436	d	176.96	d	39.6736	a	9.60288	d	0.1009	d	5.84676	d	1.5693	b	100.96	b	2369.89	a	3644.44	a	1690.56	a	6501.67	a	20510	d	99.3778	b	0.5376	a	0.05556	a	2.1712	c	1.7741	c	112.66	b	0.3904	a	0.7122	c	0.09163	a	0.02603	a
different letters indicate significant difference		C	T1	296.868	c	213.9	c	40.6677	a	13.789	c	0.1449	c	8.48955	c	1.5369	b	111.04	b	2051.5	b	3085.6	b	1538.6	b	5940	b	21988	c	101.07	a	0.501	b	0.0471	b	2.7278	b	2.8201	b	117.55	a	0.3572	b	0.7282	b	0.02055	c	0.006489	b
		C	T2	465.166	b	247.09	b	39.6618	a	18.823	b	0.1977	b	11.384	b	1.5686	b	115.33	b	1983.4	b	3007.9	b	1463.2	b	5934.6	b	23086	b	100.97	a	0.514	b	0.0458	b	2.9385	a	3.1347	a	115.47	b	0.3773	a	0.7492	a	0.04143	b	0.0114	b
		C	T3	734.625	a	268.94	a	36.5376	b	27.2	a	0.2846	a	15.16	a	1.6854	a	131	a	2421.2	a	3452.2	a	1832.4	a	6472.6	a	24075	a	100	ab	0.4984	b	0.0524	a	2.8923	a	3.1234	a	115.48	b	0.3561	b	0.7234	bc	0.04543	b	0.01275	b
		D1	T0	193.389	c	177.61	d	40.6047	a	10.788	b	0.1023	c	5.68309	c	1.539	b	90.7404	a	2500.7	b	3810.4	a	1787.5	b	6463.6	a	20027	c	98.93	ab	0.5315	a	0.0583	a	2.1256	d	1.7307	d	111.99	a	0.3926	a	0.7027	a	0.09678	a	0.02863	a
		D1	T1	232.481	b	196.09	c	39.2218	a	11.763	b	0.1206	b	6.88815	b	1.5838	b	93.5386	a	2263.7	c	3420.6	b	1629	c	6137.5	b	21319	b	99.5	a	0.5038	b	0.0522	b	2.5155	c	2.2875	c	114.56	a	0.3466	b	0.7	a	0.05184	b	0.0182	b
		D1	T2	256.115	b	212.64	b	35.0749	b	12.064	b	0.1304	b	7.04771	b	1.744	a	105.06	a	2112	d	3112	c	1527.3	d	5829	c	21786	b	99.07	a	0.5034	b	0.0474	c	2.8276	a	2.8314	a	113.05	a	0.3298	b	0.6976	a	0.05642	b	0.02129	ab
		D1	T3	366.669	a	233.62	a	35.234	b	15.622	a	0.1626	a	8.56967	a	1.7379	a	105	a	2869.3	a	3883.3	a	2215.8	a	6553.9	a	22437	a	98.07	b	0.4818	c	0.0595	a	2.6636	b	2.5445	b	113.3	a	0.3315	b	0.6509	b	0.06723	b	0.02373	ab
		D2	T0	184.625	b	184.81	c	40.9137	a	10.109	b	0.1085	a	5.63054	a	1.531	c	91.8325	b	2444.2	b	3693	b	1752.1	b	6484.8	b	20656	b	99.01	a	0.5264	a	0.0563	b	2.2063	c	1.724	c	111.53	b	0.4037	a	0.714	a	0.1137	a	0.03063	ab
		D2	T1	211.626	b	201.2	b	37.243	b	10.561	b	0.1108	a	5.91943	a	1.6564	b	103	ab	2390.9	b	3353.5	c	1684.2	bc	6006.4	c	21894	a	99.09	a	0.4947	b	0.0512	c	2.4114	b	2.3175	b	115.45	a	0.3338	b	0.6908	b	0.03864	c	0.01282	c
		D2	T2	228.46	ab	204.6	b	33.9274	c	11.116	ab	0.1197	a	6.23002	a	1.8509	a	112.91	a	2232.9	c	3260.5	c	1648.8	c	5956.6	c	21171	b	96.9	b	0.4918	b	0.0497	c	2.5978	a	2.5001	a	109.64	b	0.2916	c	0.6319	c	0.08329	b	0.02306	b
		D2	T3	270.966	a	214.17	a	33.7422	c	12.501	a	0.1315	a	6.51737	a	1.805	a	110.03	a	3238.2	a	4208	a	2505.5	a	6924	a	21114	b	96	c	0.4703	c	0.0652	a	2.6395	a	2.5947	a	111.03	b	0.2802	c	0.5825	d	0.08741	b	0.03332	a
		S1	T0	190.801	d	175.33	d	39.5389	a	10.695	d	0.1123	d	6.41773	d	1.5732	b	93.4157	a	2479	a	3817.7	a	1717.7	b	6592	a	20485	c	98.63	b	0.532	a	0.0583	a	2.1242	c	1.7628	c	111.16	b	0.4107	a	0.7031	b	0.07401	a	0.02439	a
		S1	T1	276.049	c	203.55	c	39.5862	a	13.399	c	0.1409	c	8.1204	c	1.5727	b	97.269	a	2178.6	b	3236	b	1628.1	c	5968.9	b	21860	b	100.34	a	0.4958	b	0.0494	b	2.7125	b	2.6189	b	116.84	a	0.3542	b	0.7083	b	0.03531	b	0.009689	b
		S1	T2	374.478	b	227.78	b	37.4724	b	16.236	b	0.1705	b	9.35559	b	1.6452	b	95.1057	a	2054.9	c	3072.7	c	1504.3	d	5804.9	c	22615	a	99.95	a	0.5074	b	0.0469	c	2.9695	a	2.9452	a	115.2	ab	0.3712	b	0.7338	a	0.04994	ab	0.01343	b
		S1	T3	494.438	a	240.63	a	35.0926	c	20.594	a	0.2163	a	11.144	a	1.7451	a	98.0629	a	2683.3	a	3677.1	a	2042.5	a	6488.8	a	22988	a	98.32	b	0.4891	b	0.0563	a	2.8388	b	2.8061	a	114.04	b	0.3196	c	0.6474	c	0.05286	ab	0.01873	a
		S2	T0	189	d	186.66	d	40.1372	a	9.84485	c	0.1086	c	6.03684	c	1.5528	b	93.8296	a	2529.4	b	3920.6	a	1758.4	b	6551.5	a	20166	c	98.92	bc	0.5329	a	0.0598	a	2.0472	c	1.6704	c	111.72	b	0.3966	a	0.6979	a	0.1118	a	0.03324	a
		S2	T1	300.392	c	220.87	c	39.7605	a	13.518	b	0.1419	b	8.17719	b	1.5665	b	103.27	a	2212.9	c	3302.2	b	1682.5	bc	5893.4	b	21262	b	101.24	a	0.4896	bc	0.0501	b	2.6462	b	2.3343	b	117.26	a	0.348	b	0.7157	a	0.02222	c	0.007268	d
		S2	T2	350.576	b	239.15	b	38.4054	a	14.583	b	0.1533	b	8.57668	b	1.6123	b	104.13	a	2181.9	c	3233.6	b	1608.2	c	5830.7	b	21759	ab	99.94	b	0.4995	b	0.0493	b	2.8019	a	2.5437	a	115.42	ab	0.3556	b	0.7225	a	0.04281	b	0.01334	c
		S2	T3	488.295	a	249.54	a	35.0284	b	19.505	a	0.205	a	10.471	a	1.7439	a	109.42	a	3006.6	a	4052.7	a	2311.8	a	6633.9	a	22100	a	98.12	c	0.4766	c	0.0621	a	2.586	b	2.2774	b	113.89	b	0.3035	c	0.6154	b	0.05152	b	0.01998	b
b) The least square means for partitioned F-tests (SLICE option) to examine the significance of treatments within time	Post hoc comparisons of the means were performed using Tukey’s HSD test at P < 0.05	Treatment	Time	DB (cm3)		PH (mm)		LANG (°)		TLA (cm2)		LAI		LAP (cm2)		LINC		LPD (mm)		RRed		RGreen		RBlue		RFarRed		RNIR		HUE2D (°)		SAT		VAL		CHI		ARI		HUE3D (°)		GI		NDVI		NPCI		PSRI
		C	T0	170.436	A	176.96	A	39.6736	A	9.60288	A	0.1009	A	5.84676	A	1.5693	A	100.96	A	2369.89	A	3644.44	B	1690.56	B	6501.67	A	20510	A	99.3778	A	0.5376	A	0.05556	B	2.1712	A	1.7741	A	112.66	A	0.3904	A	0.7122	A	0.09163	A	0.02603	A
different letters indicate significant difference		D1	T0	193.389	A	177.61	A	40.6047	A	10.788	A	0.1023	A	5.68309	A	1.539	A	90.7404	A	2500.7	A	3810.4	AB	1787.5	A	6463.6	A	20027	A	98.93	A	0.5315	A	0.0583	AB	2.1256	A	1.7307	A	111.99	A	0.3926	A	0.7027	A	0.09678	A	0.02863	A
		D2	T0	184.625	A	184.81	A	40.9137	A	10.109	A	0.1085	A	5.63054	A	1.531	A	91.8325	A	2444.2	A	3693	AB	1752.1	AB	6484.8	A	20656	A	99.01	A	0.5264	A	0.0563	AB	2.2063	A	1.724	A	111.53	A	0.4037	A	0.714	A	0.1137	A	0.03063	A
		S1	T0	190.801	A	175.33	A	39.5389	A	10.695	A	0.1123	A	6.41773	A	1.5732	A	93.4157	A	2479	A	3817.7	AB	1717.7	AB	6592	A	20485	A	98.63	A	0.532	A	0.0583	AB	2.1242	A	1.7628	A	111.16	A	0.4107	A	0.7031	A	0.07401	A	0.02439	A
		S2	T0	189	A	186.66	A	40.1372	A	9.84485	A	0.1086	A	6.03684	A	1.5528	A	93.8296	A	2529.4	A	3920.6	A	1758.4	AB	6551.5	A	20166	A	98.92	A	0.5329	A	0.0598	A	2.0472	A	1.6704	A	111.72	A	0.3966	A	0.6979	A	0.1118	A	0.03324	A
		C	T1	296.868	A	213.9	A	40.6677	A	13.789	A	0.1449	A	8.48955	A	1.5369	B	111.04	A	2051.5	C	3085.6	B	1538.6	B	5940	A	21988	A	101.07	A	0.501	A	0.0471	B	2.7278	A	2.8201	A	117.55	A	0.3572	A	0.7282	A	0.02055	A	0.006489	A
		D1	T1	232.481	AB	196.09	A	39.2218	AB	11.763	AB	0.1206	AB	6.88815	AB	1.5838	AB	93.5386	A	2263.7	AB	3420.6	A	1629	AB	6137.5	A	21319	A	99.5	B	0.5038	A	0.0522	A	2.5155	AB	2.2875	B	114.56	A	0.3466	A	0.7	B	0.05184	A	0.0182	A
		D2	T1	211.626	B	201.2	A	37.243	B	10.561	B	0.1108	B	5.91943	B	1.6564	A	103	A	2390.9	A	3353.5	A	1684.2	A	6006.4	A	21894	A	99.09	B	0.4947	A	0.0512	A	2.4114	B	2.3175	B	115.45	A	0.3338	A	0.6908	B	0.03864	A	0.01282	A
		S1	T1	276.049	AB	203.55	A	39.5862	AB	13.399	AB	0.1409	AB	8.1204	A	1.5727	AB	97.269	A	2178.6	BC	3236	AB	1628.1	AB	5968.9	A	21860	A	100.34	AB	0.4958	A	0.0494	AB	2.7125	A	2.6189	A	116.84	A	0.3542	A	0.7083	AB	0.03531	A	0.009689	A
		S2	T1	300.392	A	220.87	A	39.7605	A	13.518	AB	0.1419	AB	8.17719	A	1.5665	B	103.27	A	2212.9	ABC	3302.2	AB	1682.5	A	5893.4	A	21262	A	101.24	A	0.4896	A	0.0501	AB	2.6462	AB	2.3343	B	117.26	A	0.348	A	0.7157	AB	0.02222	A	0.007268	A
		C	T2	465.166	A	247.09	A	39.6618	A	18.823	A	0.1977	A	11.384	A	1.5686	C	115.33	A	1983.4	B	3007.9	B	1463.2	C	5934.6	A	23086	A	100.97	A	0.514	A	0.0458	B	2.9385	A	3.1347	A	115.47	A	0.3773	A	0.7492	A	0.04143	A	0.0114	A
		D1	T2	256.115	CD	212.64	BC	35.0749	C	12.064	C	0.1304	CD	7.04771	CD	1.744	B	105.06	A	2112	AB	3112	AB	1527.3	BC	5829	A	21786	BC	99.07	B	0.5034	A	0.0474	AB	2.8276	A	2.8314	B	113.05	A	0.3298	B	0.6976	B	0.05642	A	0.02129	A
		D2	T2	228.46	D	204.6	C	33.9274	C	11.116	C	0.1197	D	6.23002	D	1.8509	A	112.91	A	2232.9	A	3260.5	A	1648.8	A	5956.6	A	21171	C	96.9	C	0.4918	A	0.0497	A	2.5978	B	2.5001	C	109.64	A	0.2916	C	0.6319	C	0.08329	A	0.02306	A
		S1	T2	374.478	AB	227.78	ABC	37.4724	AB	16.236	AB	0.1705	AB	9.35559	AB	1.6452	C	95.1057	A	2054.9	AB	3072.7	AB	1504.3	BC	5804.9	A	22615	AB	99.95	AB	0.5074	A	0.0469	AB	2.9695	A	2.9452	AB	115.2	A	0.3712	A	0.7338	AB	0.04994	A	0.01343	A
		S2	T2	350.576	BC	239.15	AB	38.4054	AB	14.583	BC	0.1533	BC	8.57668	BC	1.6123	C	104.13	A	2181.9	A	3233.6	AB	1608.2	AB	5830.7	A	21759	BC	99.94	AB	0.4995	A	0.0493	AB	2.8019	AB	2.5437	C	115.42	A	0.3556	AB	0.7225	AB	0.04281	A	0.01334	A
		C	T3	734.625	A	268.94	A	36.5376	A	27.2	A	0.2846	A	15.16	A	1.6854	B	131	A	2421.2	C	3452.2	B	1832.4	B	6472.6	B	24075	A	100	A	0.4984	A	0.0524	C	2.8923	A	3.1234	A	115.48	A	0.3561	A	0.7234	A	0.04543	A	0.01275	B
		D1	T3	366.669	C	233.62	BC	35.234	AB	15.622	C	0.1626	C	8.56967	C	1.7379	AB	105	A	2869.3	AB	3883.3	AB	2215.8	AB	6553.9	B	22437	B	98.07	B	0.4818	AB	0.0595	ABC	2.6636	ABC	2.5445	BC	113.3	A	0.3315	AB	0.6509	B	0.06723	A	0.02373	AB
		D2	T3	270.966	C	214.17	C	33.7422	B	12.501	C	0.1315	C	6.51737	D	1.805	A	110.03	A	3238.2	A	4208	A	2505.5	A	6924	A	21114	C	96	C	0.4703	B	0.0652	A	2.6395	BC	2.5947	BC	111.03	A	0.2802	C	0.5825	C	0.08741	A	0.03332	A
		S1	T3	494.438	B	240.63	BC	35.0926	AB	20.594	B	0.2163	B	11.144	B	1.7451	AB	98.0629	A	2683.3	BC	3677.1	AB	2042.5	AB	6488.8	B	22988	B	98.32	B	0.4891	AB	0.0563	BC	2.8388	AB	2.8061	AB	114.04	A	0.3196	B	0.6474	B	0.05286	A	0.01873	B
		S2	T3	488.295	B	249.54	AB	35.0284	AB	19.505	B	0.205	B	10.471	BC	1.7439	AB	109.42	A	3006.6	AB	4052.7	A	2311.8	A	6633.9	B	22100	B	98.12	B	0.4766	AB	0.0621	AB	2.586	C	2.2774	C	113.89	A	0.3035	BC	0.6154	BC	0.05152	A	0.01998	AB
For the list of traits please see the Table 1 within the manuscript
Basil was grown in control (C), moderate salinity stress (S1), severe salinity stress (S2), moderate drought (D1), severe drought (D2). Measurements were performed at four different time: 0 (T0), 7 (T1), 14 (T2), and 21 (T3) days after the onset of treatments.
[truncated: 16 more columns]
