# Supplementary material for: Application of Phenotyping Methods in Detection of Drought and Salinity Stress in Basil (Ocimum basilicum L.)
Source: Front Plant Sci. 2021 Feb 18;12:629441. doi: 10.3389/fpls.2021.629441 (PMC7929983; doi:10.3389/fpls.2021.629441)
Supplement: Supplementary Table 4 — Correlation matrix among studied phenotypic traits of basil grown in control (C), moderate salinity stress (S1), severe salinity stress (S2), moderate drought (D1), and severe drought (D2). Measurements were performed at four different times: 0 (T0), 7 (T1), 14 (T2), and 21 (T3) days after the onset of treatments. [file Table_4.XLSX]

## Sheet: ST4
Supplementary Table 4. Correlation matrix among studied phenotypic traits of basil grown in control (C), moderate salinity stress (S1), severe salinity stress (S2), moderate drought (D1), and severe drought (D2).
Variable	F0	Fm	Fv/Fm	Fs'	Fm'	Fq'/Fm'	ETR	NPQ	RRed	RGreen	RBlue	HUE2D	SAT	VAR	RFarRed	RNIR	CHI	ARI	DB	GI	PH	HUE3D	LANG	TLA	LAI	LAP	LINC	LPD	NDVI	NPCI	PSRI
F0		1.0057e-20	0.0032613	1.225e-14	2.4105e-10	0.25488	0.00057091	1.78e-05	0.10813	0.26903	0.0069691	2.6922e-05	1.1401e-11	0.34935	0.0012457	0.020109	0.00026868	0.0007614	0.28918	3.7734e-11	0.080891	0.56567	9.3349e-13	0.8674	0.96789	0.36017	1.5671e-13	0.52329	6.8492e-06	0.79763	0.87036		lower diagonal	correlation coefficient (r)
Fm	0.59729		2.6954e-26	2.1237e-05	0.00027848	0.40418	0.02183	0.82426	9.9445e-07	3.5199e-05	1.0376e-05	6.4289e-16	0.030098	1.642e-05	0.020329	3.222e-13	1.8413e-07	4.9601e-06	1.3789e-13	0.00010843	4.7907e-12	0.03647	0.00011199	6.7422e-12	8.9902e-12	2.6947e-15	2.4435e-06	0.21402	1.8138e-11	0.05653	0.053955		upper diagonal	P-vallue
Fv/Fm	-0.20707	0.65908		0.10612	0.23855	0.94827	0.77969	4.0226e-05	9.3341e-06	5.1282e-10	0.0047435	1.8446e-08	0.00087857	3.8563e-10	1.2412e-09	4.8826e-10	2.9482e-26	4.4354e-20	6.5697e-15	0.26964	1.5002e-10	0.048537	0.14313	2.2985e-16	1.0721e-16	4.8556e-18	0.50385	0.43636	0.00017003	0.043721	0.032378
Fs'	0.50999	0.29573	-0.1146		1.1461e-26	0.7064	7.9638e-05	5.4217e-14	0.42659	0.010726	0.90727	0.76547	1.8423e-08	0.017047	3.2872e-11	2.646e-11	0.0045523	0.75179	0.0128	9.0322e-05	0.051856	0.47454	0.00016461	0.046928	0.048684	0.009425	0.0004725	0.21051	0.072816	0.28313	0.31525		Linear correlation coefficients (Pearson’s) indicated in red are ≥ 0.7 or ≤-0.7.
Fm'	0.42866	0.25436	-0.083719	0.66274		2.136e-33	1.2414e-66	2.2432e-63	0.00020303	0.3335	7.62e-06	8.8018e-07	8.6405e-18	0.24687	0.031929	0.020046	0.0014206	0.12934	0.56498	6.713e-20	0.058325	0.99468	6.1122e-14	0.46098	0.43656	0.080024	4.9355e-13	0.25543	7.8137e-12	0.31882	0.68604
Fq'/Fm'	0.080885	0.059305	0.0046164	-0.026799	0.72116		2.8093e-86	1.0071e-33	2.5062e-10	3.482e-05	9.1175e-11	5.4601e-11	1.1578e-08	1.9239e-05	0.00090584	0.0099065	0.13754	0.14033	0.084341	9.966e-16	4.4973e-06	0.52862	2.0412e-10	0.31251	0.33692	0.84327	4.1572e-10	0.0048813	1.3091e-14	0.76443	0.62409
ETR	0.2415	0.1621	-0.019902	0.2753	0.88205	0.92702		5.21e-55	2.9612e-06	0.036737	1.667e-07	4.6459e-09	1.7186e-13	0.022525	0.73446	0.62533	0.0034089	0.030124	0.90948	3.0295e-21	0.0014311	0.46272	1.3174e-13	0.68942	0.63786	0.21313	3.499e-13	0.046316	1.125e-14	0.75428	0.67511
NPQ	-0.29834	0.015801	0.28605	-0.49905	-0.87211	-0.72366	-0.84216		0.0099709	0.73163	0.00011069	0.0018797	1.7068e-20	0.87043	0.0045335	0.14359	1.0322e-10	2.1258e-05	0.0083679	1.5648e-20	3.4805e-08	0.73398	1.8257e-14	0.031816	0.024403	0.13878	1.7174e-13	0.075865	9.0642e-09	0.20201	0.49357
RRed	-0.11395	-0.33786	-0.30769	0.056527	-0.25981	-0.4283	-0.32356	0.18183		1.403e-95	4.4821e-128	1.2467e-27	1.2151e-05	2.2638e-96	4.6322e-53	0.40016	9.776e-08	4.3699e-07	0.43029	5.1422e-09	0.41473	0.043466	2.885e-09	0.43315	0.47641	0.42275	2.8644e-09	0.26608	1.6476e-43	0.064908	0.0055349
RGreen	0.078528	-0.2881	-0.42147	0.18007	-0.068733	-0.28827	-0.14781	-0.0244	0.94165		9.6154e-60	3.0097e-24	0.87187	9.9757e-217	8.4522e-79	0.0047818	3.7272e-21	1.261e-19	0.28988	0.024021	0.21976	0.017048	0.0069242	0.27426	0.2106	0.015082	0.0054077	0.966	2.325e-27	0.011785	0.00076856
RBlue	-0.19025	-0.30618	-0.19893	-0.0082885	-0.31056	-0.43768	-0.35982	0.26996	0.97302	0.85994		6.6877e-20	1.228e-12	1.8827e-60	6.9883e-37	0.67781	0.006129	0.0060619	0.024222	6.1228e-13	0.026654	0.19093	2.6856e-12	0.020479	0.022015	0.46656	1.9232e-12	0.14115	4.0344e-43	0.28546	0.056011
HUE2D	0.29218	0.53058	0.3848	0.021224	0.33941	0.44234	0.39945	-0.21852	-0.67199	-0.63796	-0.58689		0.3916	7.5004e-25	1.9675e-18	0.0043992	1.8417e-07	5.9626e-06	0.0044442	2.243e-12	0.019077	8.8988e-06	2.1248e-11	0.0033547	0.0049505	1.6176e-05	9.1539e-13	0.75286	3.0942e-44	0.00016077	2.2702e-06
SAT	0.45613	0.15341	-0.23344	0.38482	0.55837	0.38983	0.49028	-0.59442	-0.30391	-0.011476	-0.47474	0.060905		0.75461	0.10072	0.0011252	1.3179e-13	1.0233e-11	7.8477e-06	2.7316e-28	2.6022e-08	0.086783	3.9256e-15	9.6893e-06	2.4234e-06	0.00017859	1.5237e-15	0.0014239	5.328e-10	0.0086772	0.022957
VAR	0.066518	-0.29953	-0.42421	0.16854	-0.082258	-0.29719	-0.16127	-0.011606	0.94275	0.99661	0.86241	-0.64436	-0.022239		3.7426e-76	0.0043913	1.5381e-20	4.2205e-19	0.28694	0.015101	0.22498	0.015007	0.0046629	0.26876	0.20372	0.014283	0.0036471	0.94959	8.927e-29	0.011243	0.00065819
RFarRed	0.22671	-0.16398	-0.41283	0.44687	0.15177	-0.23286	-0.024133	-0.19993	0.83414	0.91251	0.74652	-0.56735	0.1164	0.90667		0.64062	1.6293e-16	1.4224e-10	0.5695	0.24805	0.66692	0.0075421	0.2283	0.83059	0.91832	0.51875	0.17272	0.091792	2.5252e-17	0.0060846	0.00035729
RNIR	0.16426	0.4854	0.42194	0.44879	0.16435	-0.18198	-0.034736	0.10379	-0.059813	-0.19875	0.029556	0.20059	-0.22869	-0.20063	0.033209		1.8729e-25	8.5786e-34	8.5462e-35	0.017299	3.4857e-41	0.11247	0.011444	7.9924e-27	3.141e-28	4.2302e-29	0.019313	8.4645e-05	0.32243	0.045863	0.0557
CHI	-0.25498	0.35864	0.6587	-0.19984	-0.22413	-0.10537	-0.20612	0.43655	-0.36608	-0.60259	-0.19319	0.35864	-0.49232	-0.59499	-0.53972	0.6506		4.444e-90	5.4165e-20	3.0775e-05	7.6651e-22	0.013403	4.9242e-06	5.7111e-19	4.6477e-20	3.1022e-20	2.3299e-05	0.063145	0.012994	0.0028789	0.0012355
ARI	-0.23615	0.31654	0.58917	-0.022502	-0.10761	-0.10464	-0.15339	0.29571	-0.34818	-0.58332	-0.19344	0.31399	-0.45706	-0.5764	-0.43359	0.72419	0.93341		4.8285e-20	7.2285e-06	2.5198e-21	0.052417	4.2662e-05	3.1656e-18	2.0885e-19	1.2009e-20	0.00012935	0.00014804	0.017891	0.008791	0.0071883
DB	0.075313	0.49198	0.51446	0.17575	0.04093	-0.12236	-0.0080904	0.18599	0.056077	-0.075204	0.15933	0.20037	-0.31014	-0.075664	0.040457	0.73168	0.58806	0.5887		0.026432	6.6998e-55	0.072027	0.00094779	3.3278e-127	1.4176e-126	2.7409e-107	0.0035102	1.0359e-08	0.73063	0.037304	0.03283
GI	0.44565	0.2703	-0.078428	0.27327	0.58687	0.52761	0.60368	-0.59489	-0.39839	-0.15956	-0.48033	0.46982	0.67814	-0.17162	-0.082054	-0.16817	-0.29015	-0.3113	-0.15697		5.4411e-05	3.9458e-06	7.049e-21	0.062264	0.038727	0.24659	9.2276e-23	8.2514e-05	2.4367e-38	0.00076695	2.3773e-05
PH	0.12373	0.46351	0.4331	0.13769	-0.13411	-0.31789	-0.22398	0.37781	0.057986	-0.087155	0.15675	0.16564	-0.38104	-0.08618	0.030618	0.77414	0.61084	0.60465	0.84173	-0.28135		0.10404	0.00055369	1.3033e-33	1.0447e-35	7.1368e-34	0.0014026	3.816e-13	0.48062	0.027823	0.052304
HUE3D	0.040859	0.14801	0.13968	-0.050852	-0.00047471	0.044814	0.05222	0.024178	-0.14294	-0.16854	-0.09286	0.30836	-0.12141	-0.17178	-0.18842	0.11258	0.17461	0.13737	0.12748	0.31968	0.11528		0.86614	0.053906	0.067296	0.10843	0.73921	0.65692	7.7156e-07	1.8863e-118	5.734e-105
LANG	0.47696	0.26977	-0.10391	0.26336	0.49815	0.43023	0.49233	-0.50709	-0.40435	-0.1904	-0.46833	0.45072	0.51811	-0.19931	-0.085568	-0.1785	-0.31664	-0.28514	-0.232	0.5992	-0.24206	0.011994		0.00048619	0.00024648	0.092631	6.3399e-128	0.0084805	7.1419e-18	0.39047	0.74563
TLA	0.01188	0.46062	0.53745	0.14068	0.052424	-0.071774	0.028432	0.15187	0.05573	-0.077679	0.16379	0.20646	-0.30715	-0.078571	0.015223	0.66427	0.57465	0.56449	0.97246	-0.13208	0.72281	0.13652	-0.24444		1.6533e-177	1.554e-125	0.0020765	7.5595e-06	0.65345	0.032199	0.02178
LAI	0.0028642	0.45817	0.54245	0.13959	0.055319	-0.068249	0.033484	0.15913	0.050637	-0.088905	0.16188	0.19798	-0.32624	-0.090257	0.0072968	0.67758	0.58891	0.58045	0.97205	-0.14629	0.73829	0.12964	-0.25648	0.99153		5.7254e-124	0.0010824	2.629e-06	0.73624	0.038738	0.026943
LAP	0.065043	0.52074	0.5619	0.18317	0.12408	-0.014068	0.088418	0.10504	-0.056997	-0.17165	0.051774	0.29974	-0.26199	-0.17302	-0.045891	0.68549	0.59115	0.59633	0.95588	-0.082308	0.7248	0.11386	-0.11924	0.97136	0.97028		0.17854	2.578e-05	0.075647	0.071155	0.040058
LINC	-0.49099	-0.32613	0.047538	-0.24495	-0.48204	-0.42349	-0.48475	0.49029	0.40442	0.19601	0.47108	-0.47711	-0.5247	0.20467	0.096794	0.16532	0.29434	0.26739	0.20549	-0.62152	0.22438	-0.023684	-0.97293	0.21649	0.22944	0.095505		0.018472	2.5442e-20	0.47492	0.83501
LPD	0.045395	0.088246	0.055342	0.088924	-0.080791	-0.1983	-0.14107	0.12581	0.079013	0.0030331	0.10442	-0.022403	-0.22408	0.0044984	0.11954	0.27432	0.13165	0.26514	0.39102	-0.27473	0.48407	0.031598	-0.18568	0.31067	0.32516	0.29283	0.16647		0.080617	0.27007	0.63443
NDVI	0.31206	0.4521	0.26282	0.12714	0.45937	0.50951	0.51061	-0.39244	-0.78761	-0.66943	-0.78542	0.79162	0.4211	-0.68257	-0.55169	0.070321	0.17538	0.1673	0.024495	0.7563	-0.050156	0.34108	0.55954	0.031939	0.023965	0.12591	-0.59224	-0.12384		3.4853e-05	1.3885e-07
NPCI	-0.018244	-0.13507	-0.14277	0.076263	0.070846	0.021321	0.022269	-0.090599	0.13078	0.17778	0.075895	-0.26376	0.18513	0.17893	0.19335	-0.14136	-0.20971	-0.18483	-0.14737	-0.23601	-0.15557	-0.96614	0.06105	-0.15153	-0.14629	-0.12787	-0.050808	-0.078358	-0.28826		2.2113e-134
PSRI	-0.011613	-0.13649	-0.15138	0.07137	0.028758	-0.03486	-0.029819	-0.048687	0.19549	0.23597	0.13535	-0.32711	0.16077	0.23887	0.24997	-0.13552	-0.22687	-0.18953	-0.15099	-0.29404	-0.13743	-0.95337	0.02308	-0.16216	-0.15645	-0.14532	-0.01482	-0.033826	-0.36198	0.97675
