# Supplementary material for: Application of Phenotyping Methods in Detection of Drought and Salinity Stress in Basil (Ocimum basilicum L.)
Source: Front Plant Sci. 2021 Feb 18;12:629441. doi: 10.3389/fpls.2021.629441 (PMC7929983; doi:10.3389/fpls.2021.629441)
Supplement: Supplementary Table 5 — Discriminant analysis results. Chosen traits are shown and the results of cross-validation for the classification of a chosen subset of variables into their respective groups/treatments [control (C), moderate salinity stress (S1), severe salinity stress (S2), moderate drought (D1), severe drought (D2)] at (a) T1 (7 days), (b) T1 for the C, S1 and S2, (c) T2 (14 days), and (d) T3 (21 days). [file Table_5.XLSX]

## Sheet: ST5
Supplementary Table 5. Discriminant analysis results. Chosen traits are shown and the results of cross-validation for the classification of a chosen subset of variables into their respective groups/treatments (control (C), moderate salinity stress (S1), severe salinity stress (S2), moderate drought (D1), severe drought (D2)) at a) T1 (7 days), b) T1 for the C, S1 and S2, c) T2 (14 days) and, d) T…
a) T1 (7 days) among all five treatments	Stepdisc	Chosen traits (15)	F0	Fm	Fv/Fm	Fm'	NPQ	RRed	RGreen	RBlue	HUE2D	SAT	RNIR	CHI	ARI	LINC	LPD
	SLENTRY = p specifies the significance level for adding variables in the forward selection mode, where 0 ≤ p ≤ 1. The default value is 0.15.
	SLSTAY = p specifies the significance level for retaining variables in the backward elimination mode, where 0 ≤ p ≤ 1. The default value is 0.15.
	Discrim	The discriminant function, based on seven traits, correctly classified all the plant into their respective treatment (100% classification success) using the standard method, and 47 out of 50 plants (94.00% classification success) using cross-validation.
		Standard			To					NoSuccess	50
					C	S1	S2	D1	D2	% Success	100
			From	C	10
				S1		10
				S2			10
				D1				10
				D2					10
		Cross-validation			To					NoSuccess	47
					C	S1	S2	D1	D2	% Success	94
			From	C	10
				S1	1	8	1
				S2		1	9
				D1				10
				D2					10
b) T1 (7 days) among C, S1 and S2 (D1 and D2 as test data)	Stepdisc	Chosen traits (5)	Fv/Fm	ETR	HUE2D	CHI	ARI
	SLENTRY = p specifies the significance level for adding variables in the forward selection mode, where 0 ≤ p ≤ 1. The default value is 0.15.
	SLSTAY = p specifies the significance level for retaining variables in the backward elimination mode, where 0 ≤ p ≤ 1. The default value is 0.15.
	Discrim	The discriminant function, based on seven traits, correctly classified all the plant into their respective treatment (100% classification success) using the standard method, and 49 out of 50 plants (98.00% classification success) using cross-validation.
		Standard			To			NoSuccess	50
					C	S1	S2	% Success	100
			From	C	10
				S1		10
				S2			10
		Cross-validation			To			NoSuccess	49
					C	S1	S2	% Success	98
			From	C	10
				S1	1	9
				S2			10
c) T2 (14 days) among all five treatments	Stepdisc	Chosen traits (11)	F0	Fm	Fv/Fm	ETR	RGreen	HUE2D	CHI	ARI	NDVI	LINC	TLA
	SLENTRY = p specifies the significance level for adding variables in the forward selection mode, where 0 ≤ p ≤ 1. The default value is 0.15.
	SLSTAY = p specifies the significance level for retaining variables in the backward elimination mode, where 0 ≤ p ≤ 1. The default value is 0.15.
	Discrim	The discriminant function, based on seven traits, correctly classified all the plant into their respective treatment (100% classification success) using the standard method, and 45 out of 50 plants (90.00% classification success) using cross-validation.
		Standard			To					NoSuccess	50
					C	S1	S2	D1	D2	% Success	100
			From	C	10
				S1		10
				S2			10
				D1				10
				D2					10
		Cross-validation			To					NoSuccess	45
					C	S1	S2	D1	D2	% Success	90
			From	C	10
				S1	1	8	1
				S2		1	9
				D1				10
				D2				2	8
d) T3 (21 days) among all five treatments	Stepdisc	Chosen traits (17)	F0	Fm	Fs'	Fm'	Fq'/Fm'	ETR	SAT	ARI	DB	GI	PH	HUE2D	TLA	LAI	NDVI	PSRI	RFarRed
	SLENTRY = p specifies the significance level for adding variables in the forward selection mode, where 0 ≤ p ≤ 1. The default value is 0.15.
	SLSTAY = p specifies the significance level for retaining variables in the backward elimination mode, where 0 ≤ p ≤ 1. The default value is 0.15.
	Discrim	The discriminant function, based on seven traits, correctly classified all the plant into their respective treatment (100% classification success) using the standard method, and 47 out of 50 plants (94.00% classification success) using cross-validation.
		Standard			To					NoSuccess	50
					C	S1	S2	D1	D2	% Success	100
			From	C	10
				S1		10
				S2			10
				D1				10
				D2					10
		Cross-validation			To					NoSuccess	47
					C	S1	S2	D1	D2	% Success	94
			From	C	10
				S1		9	1
				S2			10
				D1			2	8
				D2					10
